# Supplementary material for: Negative Regulation of Autophagy during Macrophage Infection by Mycobacterium bovis BCG via Protein Kinase C Activation
Source: Int J Mol Sci. 2024 Mar 9;25(6):3145. doi: 10.3390/ijms25063145 (PMC10970242; doi:10.3390/ijms25063145)
Supplement: Supplementary file 1 [file ijms-25-03145-s001.zip]

Archive with 1 entries (1 files):
- ijms-2671575-supplementary.pdf
